# Supplementary material for: Diagnostic Accuracy of a Portable Electromyography and Electrocardiography Device to Measure Sleep Bruxism in a Sleep Apnea Population: A Comparative Study
Source: Clocks Sleep. 2023 Nov 20;5(4):717–33. doi: 10.3390/clockssleep5040047 (PMC10660473; doi:10.3390/clockssleep5040047)
Supplement: Supplementary file 1 [file clockssleep-05-00047-s001.zip]

Archive with 1 entries (1 files):
- clockssleep-2653680-supplementary.pdf
